# Supplementary material for: Concordance Between Watson for Oncology and Multidisciplinary Teams in Colorectal Cancer: Prognostic Implications and Predicting Concordance
Source: Front Oncol. 2020 Dec 23;10:595565. doi: 10.3389/fonc.2020.595565 (PMC7786244; doi:10.3389/fonc.2020.595565)
Supplement: Supplementary file 1 [file Table_1.xlsx]

## Sheet: Sheet1
patient.no		WATSON（1：recommended，2：for consideration，3：not recommended，4：physician’s decision）	sex	age	BMI	Tumor location（1：right hemicolon，2：left hemicolon，3:rectum）	tumor size(cm)	Pathologic type（1：Ulcerative type，2：Non-ulcerative type）	Histopathological differentiation（1：high，2：moderately，3：poor）	T	N	M	TNM
1		1	female	63	19.0274	3	5	1	2	3	0	0	2
2		excluded	female	58	26.5754	1	5	1	2	3	0	0	2
3		3	male	80	19.9481	3	5	1	2	4	1	0	3
4		1	female	57	20.202	2	3.2	1	2	3	2	0	3
5		1	male	76	20.7612	2	1.4	1	2	2	0	0	1
6		2	male	76	19.428	3	4	1	2	3	0	0	2
7		1	male	82	24.0238	3	2.6	1	2	3	0	0	2
8		1	male	70	21.2585	2	2.5	1	2	4	0	0	2
9		1	female	37	19.6283	3	3.5	1	3	4	2	0	3
10		1	female	57	24.4352	2	4.8	1	2	3	2	0	3
11		4	female	42	19.0274	2	4.5	1	2	3	1	1	4
12		1	male	55	27.852	3	3.5	1	2	3	0	0	2
13		1	male	49	20.061	1	5	2	2	3	1	0	3
14		3	female	72	22.7615	3	2.5	1	2	4	2	0	3
15		3	male	43	24.3046	1	6	1	2	3	1	0	3
16		2	female	66	18.4911	1	5	1	2	3	0	0	2
17		1	female	62	18.026	2	1.5	1	2	1	0	0	1
18		4	male	66	25.7117	2	4.5	1	2	3	1	0	3
19		1	female	68	32.4619	2	5	1	2	3	0	0	2
20		2	male	79	18.6851	3	2.7	1	2	3	1	0	3
21		1	male	83	22.6757	2	5	1	2	4	0	0	2
22		1	female	70	23.3091	2	3	1	2	3	0	0	2
23		1	female	76	23.1111	3	4	1	2	3	0	0	2
24		1	female	52	21.7778	2	6.2	1	2	4	1	0	3
25		excluded	male	50	20.1995	3	2.7	2			0	0
26		1	male	67	27.1809	2	1.5	1	2	1	0	0	1
27		2	male	78	23.939	3	6.7	1	2	3	1	0	3
28		1	male	72	29.0606	2	5	2	1	3	0	0	2
29		1	female	63	22.3757	2	1.5	2	1	1	0	0	1
30		2	male	86	18.662	1	5	1	2	4	0	1	4
31		3	female	84	22.3703	3	8	1	2	3	1	0	3
32		1	male	58	25.4694	2	1.5			1	0	0	1
33		1	male	43	29.4108	2	3	2	1	1	0	0	1
34		2	male	68	22.1453	1	2.5	1	2	3	0	0	2
35		1	female	82	17.7778	2	9	1	2	3	0	0	2
36		1	male	52	26.4236	1	4.5	2	1	1	0	0	1
37		2	male	65	21.1203	2	3.2	1	2	3	0	0	2
38		4	female	81	27.824	3	6	1	2	3	2	1	4
39		excluded	female	71	21.6311	3	4	2			0	0
40		2	male	49	25.9516	1	1.2	1	2	4	0	0	2
41		1	female	76	28.578	1	5	2	2	3	0	0	2
42		3	female	55	23.634	2	10	2	2	4	0	0	2
43		1	male	68	24.4352	3	4.2	1	2	3	0	0	2
44		2	female	60	21.3593	1	7	1	2	4	0	0	2
45		1	male	54	17.3611	2	5	1	2	3	1	0	3
46		2	male	69	19.2672	1	3.8	1	2	4	0	0	2
47		1	female	62	24.5578	3	2	2	2	2	0	0	1
48		2	female	55	18.8189	2	3.7	1	2	3	0	1	4
49		1	male	68	23.03	2	5	1	1	3	1	0	3
50		1	male	62	21.8724	3	3	2	2	2	1	0	3
51		1	male	57	20.2812	3	4.5	1	2	3	0	0	2
52		3	female	78	24.974	1	10.5	1	3	3	2	0	3
53		1	male	55	21.1073	3	5	2	2	3	1	0	3
54		2	male	39	21.6333	1	5	1	2	4	0	0	2
55		3	male	88	19.5312	1	4.5	1	2	4	1	1	4
56		1	male	60	18.7783	3	4.6	1	2	3	0	0	2
57		1	male	64	23.5294	3	6	1	2	4	0	0	2
58		2	male	49	22.5827	2	6	1	2	4	0	0	2
59		1	male	59	24.2215	3	5	1	2	3	0	0	2
60		1	male	56	22.4913	3	5.3	1	1	3	0	0	2
61		1	male	66	25.3444	2	4.6	1	2	3	1	1	4
62		3	female	66	23.6614	1	7	1	3	4	0	0	2
63		3	female	66	19.313	3	14	2	2	4	1	1	4
64		2	male	71	22.4913	3	5	1	2	2	0	0	1
65		1	female	49	24.8358	3	2.1	1	2	3	2	0	3
66		3	female	58	24.4141	1	3	1	2	3	0	0	2
67		1	male	70	21.7993	3	4	1	2	3	0	0	2
68		1	female	49	22.4609	2	5	1	2	3	1	0	3
69		3	female	71	33.7778	3	3	1	2	3	0	0	2
70		2	male	62	23.597	1	7.5	2	2	3	0	0	2
71		1	male	59	21.7181	3	3.5	1	2	3	2	0	3
72		2	male	72		1	4.5	1	2	3	0	0	2
73		1	female	81	22.0604	3	1.3	1	2	2	0	0	1
74		1	female	69	21.0938	2	2.5	1	2	2	0	0	1
75		1	female	63	27.0552	2	2.8	1	2	4	2	0	3
76		1	female	34	21.4844	2	0.9	2	2	1	0	0	1
77		4	male	69	20.7612	1	4.5	1	3	4	2	0	3
78		1	female	74	28.3531	3	4.2	1	2	3	1	0	3
79		1	male	66	24.452	3	4.5	1	2	3	2	0	3
80		2	male	69	19.0311	1	8	1	2	3	0	0	2
81		3	female	83	20.4518	1	8	2	3	4	1	1	4
82		1	male	70	27.0416	1	1.6	2	2	1	0	0	1
83		1	male	61	25.2595	2	3	2	1	1	0	0	1
84		3	male	82	25.5937	2	5	1	2	3	1	0	3
85		2	male	63	23.5666	1	9	1	3	4	0	0	2
86		1	male	80	20.5499	2	3	1	1	3	0	0	2
87		3	female	76	17.7778	2	3.5	1	2	3	1	0	3
88		2	male	82	21.6041	3	3	2	1	2	0	0	1
89		2	male	60	26.079	2	4	2	2	4	0	0	2
90		1	female	56	20.5457	1	5	1	1	3	0	0	2
91		3	male	73	24.6097	2	7	2	1	3	0	0	2
92		4	male	62	25.4028	1	4.5	1	2	4	1	0	3
93		4	male	42	23.3355	3	5	2	2	3	1	0	3
94		4	male	60	24.2382	2	5	1	2	3	2	0	3
95		3	male	74		2	姑息
96		3	female	55	17.1875	1	9	1	2	3	0	1	4
97		4	male	42	22.1453	1	4	1	3	4	1	0	3
98		1	male	70	17.2635	3	3.5	1	2	3	0	0	2
99		1	male	57	19.53125	3	6	2	2	3	0	0	2
100		1	male	68	25.0399	3	4	1	2	4	0	0	2
101		1	female	58		3	2	2	2	2	0	0	1
102		1	male	84	23.1834	3	6.5	2	2	2	0	0	1
103		2	female	48	23.03	3	2.5	1	2	2	0	0	1
104		3	female	60	24.2188	2	6	1	2	4	0	0	2
105		1	female	47	23.7399561723886	3	3.5	1	3	4	2	0	3
106		4	male	70	23.7024	2	5	1	2	4	0	0	2
107		3	male	82	16.2278	1	4.5	1	2	4	0	0	2
108		excluded	male	57	18.2183	3
109		4	male	77	24.5674740484429	2	6.5	1	2	4	1	0	3
110		4	female	73	29.8828	1	2.5	1	2	4	0	0	2
111		3	female	37	19.7239	2	5	2	1	4	2	0	3
112		2	male	45	23.1836734693878	3	3.5	1	2	4	1	0	3
113		1	male	71	19.3625	3	3.5	1	1	4		0
114		1	female	61	23.8149672306051	2	6	1	3	4	0	0	2
115		1	male	69		3	6	1	2	4	2	0	3
116		4	male	66	24.2215	1	4.5	2	1	3	0	0	2
117		1	female	52	25.9645		5	1	2	4	2	0	3
118		4	male	70	19.1001	2	5.5	1	1	4	2	0	3
119		2	female	79	21.6441	1	3	1	2	4	1	0	3
120		1	female	67	21.4844	3	3	1	2	4	0	0	2
121		1	female	71		3	4	1	2	3	0	0	2
122		4	male	74	25.4039	1	5.5	1	2	4	2	0	3
123		2	male	79	23.03	1	4	1	2	4	0	0	2
124		4	male	53	24.6097	1	4	2	1	3	0	0	2
125		2	male	70	31.6158	2	5	1	1	4	2	0	3
126		2	female	75	12.9032	3	8	1	2	4	2	0	3
127		3	male	54		3	8	1	2	4	0	0	2
128		2	female	65	16.7062	3	5	2	2	4	0	0	2
129		1	male	65	23.0518	3	3.5	2	2	4	1	0	3
130		1	male	59	24.3375	1	5	1	1	4	1	1	4
131		1	female	47	19.6283	2	3	1	2	4	1	0	3
132		1	male	71		1	6	1	2	4	0	0	2
133		3	female	64	20.0288	3	3.8	1	2	4	1	0	3
134		3	male	33	18.0697	1	9	1	1	3	2	0	3
135		4	male	58	23.6614	2	3	1	2	4	1	0	3
136		2	male	69	22.8571	2	5	1	2	4	0	0	2
137		3	male	71	20.9366	3	3.5	1	2	4	1	0	3
138		4	male	78	17.6470588235294	3	4.5	1	2	2	0	0	1
139		2	male	62	24.2701	2	8	2	2	4	0	0	2
140		1	male	38	20.5499	3	7	1	2	4	2	1	4
141		3	male	88	20.3704	3	5	1	1	4	0	0	2
142		2	female	27		2	造瘘术					1	4
143		3	male	56		3	3.5	1	2	4	1	0	3
144		2	female	63	23.2166	3	4.3	1	2	4	0	0	2
145		2	male	80	24.6904	2	4	1	2	4	0	0	2
146		4	male	56	24.1633	3	3	1	2	4	0	0	2
147		2	male	50	22.7204	2	3.5	1	2	4	0	0	2
148		3	male	59	23.255	3	3	1	2	4	1	1	4
149		4	male	76		1	5	1	2	4	1	0	3
150		3	male	83	19.1001	3	4	1	2	4	0	1	4
151		4	female	64	17.1111	3	造瘘术
152		1	male	39	20.0474456213038	3	3.5	1	2	4	1	0	3
153		3	female	68	23.8281	1	3.5	1	2	3	0	0	2
154		1	female	66	26.2227	1	7.5	1	2	4	1	0	3
155		3	female	75		3	3.5	1	1	4	2	0	3
156		3	female	73	22.4323	1	9.5	1	2	4	1	0	3
157		1	female	38	21.875	2	2	2	2	4	1	0	3
158		4	male	30	15.0555	2	9	1	2	4	0	0	2
159		excluded	female	75	23.5556	3
160		1	male	62	13.8672	3	5.5	2	2	3	0	0	2
161		1	male	65	24.6914	3	6	1	1	4	0	0	2
162		2	male	59	21.1073	3	5	1	2	4	2	1	4
163		2	male	54		横结肠中段	5.5	1		4	0	0	2
164		1	female	69	19.2277	3	6	2	1	2	0	0	1
165		4	male	46	26.9896	3	2.5	1	2	2	0	0	1
166		3	male	50		2	6	2	3	4	2	1	4
167		2	male	77		1	4	1	2	4	0	0	2
168		2	male	79	20.8209	2	3	1	1	4	0	0	2
169		3	female	43	27.4348	3	4	2	1	2	0	0	1
170		2	female	79	21.2279	2	3	1	2	4	1	0	3
171		2	male	56	20.4152	2	4	1	2	4	1	1	4
172		2	female	51	18.3594	1	8	2	1	4	0	0	2
173		1	male	53	24.8163	3	2	1	2	2	1	0	3
174		1	female	63	17.96875	3	3.5	1	2	4	0	0	2
175		1	male	73		3	3	2	2	2	0	0	1
176		1	male	61	21.3839	3	2	2		1	0	0	1
177		1	female	56	16.937	3	3	1	2	4	2	0	3
178		1	female	70	26.5239	3	3	2	2	2	0	0	1
179		3	male	75		2	6	1	2	4	0	0	2
180		4	male	71	19.921875	1	5	1	2	4	0	0	2
181		3	male	55	17.9282	3	5	1	1	4	2	0	3
182		3	male	68	23.9995	2	5	1	1	4	1	0	3
